# Supplementary material for: People with gambling disorder and risky alcohol habits benefit more from motivational interviewing than from cognitive behavioral group therapy
Source: PeerJ. 2016 Mar 31;4:e1899. doi: 10.7717/peerj.1899 (PMC4824888; doi:10.7717/peerj.1899)
Supplement: Data S1 [file peerj-04-1899-s001.xlsx]

## Sheet: Sheet1
ID	n Sessions	CBGT/MI	Age	Female	NODS basel	NODS 6 month	AUDIT basel	AUDIT cat
112SuKo	8	0	39	0	9	1	5	0
122HaMo	8	0	48	0	9	8	0	0
154J�L"	8	0	39	0	9		7	0
173OvHe	8	0	40	0	9	0	0	0
060LeMa	6	0	37	1	9		8	1
175G�S�	2	1	45	0	9	7	7	0
057SaOl	8	0	27	1	8	4	14	1
105HiMu	6	0	28	0	8	1
066NiNi	5	0	24	0	8		17	1
167SuNi	4	1	51	1	8	8	2	0
139BjLi	4	0	26	0	8		5	0
123MoYa	3	1	30	0	8	2	0	0
129MaKu	3	1	35	0	8		0	0
035SiWa	2	0	46	1	8		23	1
002KiOd	1	1	18	0	8	0	5	0
131AnMe	1	0	30	1	8		0	0
102LaKr	8	0	40	0	7	7	0	0
186StRo	8	0	47	0	7	8	0	0
189PeMo	8	0	25	0	7	5	16	1
020LeJo	7	0	51	0	7	4	0	0
157AnGr	7	0	28	0	7	3	15	1
068LaLi	5	0	35	0	7	2	18	1
162PhBe	4	1	27	0	7		6	0
174UlSt	4	1	41	1	7	5	2	0
187KrWe	4	1	31	0	7	4	3	0
191DaCu	4	1	31	0	7	0	16	1
163ChNi	4	0	22	0	7		22	1
168HaMa	4	0	50	0	7		4	0
058ToM+	3	1	61	0	7	8	4	0
152ArBl	3	1	42	0	7		8	1
155RoWe	3	1	48	0	7	6	33	1
078AlSt	2	0	32	0	7	6	17	1
188NuAb	2	0	34	1	7		2	0
063DaGe	2	1	37	0	7	3
018NaJo	1	1	33	0	7	3	6	0
158JaEr	1	1	37	0	7		26	1
040HaLu	1	0	51	0	7		0	0
150MiSo	1	0	43	0	7	0	2	0
072UlLi	7	0	51	1	6	1	8	1
151ShMu	7	0	39	0	6	0	3	0
053ToRo	6	0	49	0	6	4	14	1
059DaEv	6	0	32	0	6	0	4	0
089ChAn	4	1	40	0	6	0	15	1
126ThHa	4	1	42	0	6		8	1
003TuKa	4	1	31	0	6	0	13	1
062StPe	3	1	41	0	6	1	10	1
015SuLa	2	1	55	1	6	1	6	1
029AnJa	2	1	21	0	6	5	5	0
073SaHa	2	1	45	0	6	1	17	1
111JoAb	2	1	52	0	6		10	1
110PeSc	1	1	44	0	6		0	0
023MiGu	8	0	41	0	5	5	27	1
093MiPo	7	0	21	0	5	0	4	0
044SlAd	6	0	60	1	5	6	15	1
032RiUk	4	1	57	1	5	2	0	0
043SiKe	4	1	21	0	5	1	1	0
140JuVi	4	1	49	0	5		10	1
145AmDe	4	1	23	0	5	0	3	0
090MaKa	3	1	42	1	5	1	6	1
135DiGe	2	1	40	0	5		6	0
041StS�	1	1	48	0	5	6	40	1
054HoMa	1	1	24	0	5	2	10	1
017NaD�	8	0	66	0	4	0	1	0
021SoRa	8	0	72	1	4	0	0	0
125MaB�	8	0	64	1	4	5	4	0
197RoBa	8	0	47	0	4	0	3	0
027ThPa	8	0	48	0	4	5	13	1
070BjBr	6	0	50	0	4		8	1
012JoJo	4	1	51	0	4	3	7	0
050NiLi	4	1	39	0	4		21	1
069ChJo	4	1	53	0	4	0	2	0
160AtGa	4	1	57	0	4	9	1	0
164FiSo	4	1	47	0	4	0	6	0
178JeJo	4	1	35	1	4		5	0
193Kr[TM]m	4	1	41	0	4		4	0
166Jo?b	4	0	39	0	4		26	1
180PeDa	4	1	46	0	4	3	7	0
081LaWe	3	1	50	0	4	1	11	1
171ThLi	2	0	29	0	4	1	7	0
016B�Ho	1	0	47	0	4		5	0
